# Supplementary material for: Myopia Management in Hong Kong
Source: J Clin Med. 2025 Jan 22;14(3):698. doi: 10.3390/jcm14030698 (PMC11818885; doi:10.3390/jcm14030698)
Supplement: Supplementary file 1 [file jcm-14-00698-s001.zip]

Archive with 1 entries (1 files):
- jcm-3339243-supplementary.pdf
